# Supplementary material for: PI3K/AKT Signaling Pathway Is Essential for Survival of Induced Pluripotent Stem Cells
Source: PLoS One. 2016 May 3;11(5):e0154770. doi: 10.1371/journal.pone.0154770 (PMC4854383; doi:10.1371/journal.pone.0154770)
Supplement: S1 Table — (XLSX) [file pone.0154770.s008.xlsx]

## Sheet: Tabelle1
intern primer number	intern primer name	Primer sequenz
39	HPRT_1FWD	AGTCTGGCTTATATCCAACACTTCG
40	HPRT_1REV	GACTTTGCTTTCCTTGGTCAGG
91	SOX2_1FWD	GGGAAATGGGAGGGGTGCAAAAGAGG
92	SOX2_1REV	TTGCGTGAGTGTGGATGGGATTGGTG
67	OCT3/4_1FWD	CTTGCTGCAGAAGTGGGTGGAGGAA
68	OCT3/4_1REV	CTGCAGTGTGGGTTTCGGGCA
65	NANOG_1FWD	GACCTGGTTCCAGAACCAGAGAATG
66	NANOG_1REV	TGGAACTGCATGCAGGACTGCA
